# Supplementary material for: Combining evidence, biomedical literature and statistical dependence: new insights for functional annotation of gene sets
Source: BMC Bioinformatics. 2006 May 4;7:241. doi: 10.1186/1471-2105-7-241 (PMC1482722; doi:10.1186/1471-2105-7-241)
Supplement: Additional File 1 — GO terms associated with the Down cluster: Venn category, GO ID, Name, GOA Human annotation with evidence codes and genes, PubGene annotation with significant scores and genes. [file 1471-2105-7-241-S1.TXT]

venn	goid	name	GOA	PUB
goa+pub+dep	GO:0045786	negative regulation of cell cycle	"NME1(IEA);NME2(IEA);"	"CDKN1A(0.00305221506176879);TOP2A(1.11743301418205e-08);"
goa+pub+dep	GO:0006260	DNA replication	"MCM3(IEA);"	"CDC2(0.000394844498666591);MCM3(2.45961561006627e-15);"
goa+pub+dep	GO:0007067	mitosis	"CDC2(IEA);STK6(TAS);"	"CDC2(4.61521915712684e-13);MCM3(0.000332408723863593);STK6(0.0013721671653741);"
goa+pub+dep	GO:0015031	protein transport	"NUTF2(IEA);"	"NUTF2(8.38864304088579e-29);"
goa+pub+dep	GO:0006457	protein folding	"HSPCA(IEA);"	"HSPA9B(1.09454685648561e-224);HSPCA(1.62133402788144e-68);HSPCA(1e-250);HSPCA(4.09421762147224e-28);"
goa+pub+dep	GO:0006595	polyamine metabolism	"SMS(TAS);"	"ODC1(7.55913563437756e-23);"
goa+pub+dep	GO:0006270	DNA replication initiation	"MCM3(IEA);MCM3(TAS);"	"MCM3(2.39845684007864e-60);"
goa+pub+dep	GO:0000910	cytokinesis	"CDC2(IEA);"	"STK6(0.000137074069510526);"
goa+pub+dep	GO:0006334	nucleosome assembly	"NAP1L4(TAS);"	"NAP1L4(5.75077679004417e-242);NME1(0.000147746548789052);"
goa+pub+dep	GO:0006468	protein amino acid phosphorylation	"CDC2(IEA);STK6(TAS);"	"SMS(0.000733267487851114);"
goa+pub+dep	GO:0007155	cell adhesion	"FN1(NAS);LAMB1(IEA);"	"FN1(1.59132577775636e-30);FN1(5.80974496464258e-07);"
goa+pub+dep	GO:0006412	protein biosynthesis	"EIF3S2(IEA);"	"ODC1(0.000364672305811904);"
goa+pub+dep	GO:0008380	RNA splicing	"IVNS1ABP(TAS);"	"AKAP2(0.00119705581763594);"
goa+pub+dep	GO:0007050	cell cycle arrest	"CDKN1A(IEA);CDKN1A(TAS);"	"CDC2(7.12894444107729e-21);CDKN1A(4.17789972338553e-23);MCM3(0.000151000352145056);"
goa+pub+dep	GO:0006084	acetyl-CoA metabolism	"HMGCS1(IEA);"	"ACAT2(3.21293442038576e-138);"
goa+pub+dep	GO:0005975	carbohydrate metabolism	"SLC2A3(NAS);"	"SMS(0.0029648408672349);"
goa+pub+dep	GO:0006916	anti-apoptosis	"SON(IDA);"	"ANXA5(0.00144644585280358);CDKN1A(0.000808240556943056);CDKN1A(2.04976504371832e-08);"
goa+pub+dep	GO:0006164	purine nucleotide biosynthesis	"PAICS(IEA);"	"PAICS(9.87243446862307e-27);"
goa+pub+dep	GO:0007049	cell cycle	"MCM3(IEA);STK6(IEA);"	"CDC2(3.67568741318654e-83);CDKN1A(3.49498745801612e-21);MCM3(0.00609806539623628);"
goa+pub+dep	GO:0000079	regulation of cyclin dependent protein kinase activity	"CDKN1A(TAS);"	"HSPCA(1.00510529876435e-05);"
goa+pub	GO:0015758	glucose transport	"SLC2A3(TAS);"	"PAICS(3.41168984607047e-15);SLC2A3(1e-250);"
goa+pub	GO:0016477	cell migration	"FN1(NAS);"	"FN1(3.42498644231308e-06);"
goa+pub	GO:0006695	cholesterol biosynthesis	"HMGCS1(IEA);"	"HMGCS1(1.81958033421155e-13);"
goa+dep	GO:0007596	blood coagulation	"TRIP6(NAS);"	
goa+dep	GO:0045666	positive regulation of neuron differentiation	"ANXA5(IEA);"	
goa+dep	GO:0006096	glycolysis	"SOCS2(ISS);"	
goa+dep	GO:0009117	nucleotide metabolism	"LDHB(IEA);"	
goa+dep	GO:0006265	DNA topological change	"NME1(IEA);NME2(IEA);"	
goa+dep	GO:0008285	negative regulation of cell proliferation	"EIF3S2(IEA);"	
goa+dep	GO:0001558	regulation of cell growth	"ATP7B(TAS);"	
goa+dep	GO:0008152	metabolism	"CDKN1A(NR);"	
goa+dep	GO:0006091	energy pathways	"FN1(NAS);"
goa+dep	GO:0006606	protein-nucleus import	"NDUFV1(TAS);"
goa+dep	GO:0006183	GTP biosynthesis	"TOP2A(IEA);"
goa+dep	GO:0006629	lipid metabolism	"CDKN1A(TAS);NME1(TAS);NME2(TAS);"
goa+dep	GO:0006486	protein amino acid glycosylation	"LAMB1(NR);"
goa+dep	GO:0006333	chromatin assembly or disassembly	"SOCS2(NAS);"
goa+dep	GO:0040014	regulation of body size	"CBX1(TAS);"
goa+dep	GO:0009113	purine base biosynthesis	"NDUFV1(IEA);"
goa+dep	GO:0006120	mitochondrial electron transport, NADH to ubiquinone	"ATP7B(IEA);FN1(IEA);"
goa+dep	GO:0006953	acute-phase response	"SON(IEA);"
goa+dep	GO:0007517	muscle development	"NDUFV1(NR);"
goa+dep	GO:0006596	polyamine biosynthesis	"LRP2(TAS);"
goa+dep	GO:0006228	UTP biosynthesis	"HMGCS1(TAS);"
goa+dep	GO:0006325	establishment and/or maintenance of chromatin architecture	"NUTF2(IEA);"
goa+dep	GO:0009615	response to virus	"NDUFV1(NAS);"
goa+dep	GO:0016310	phosphorylation	"MCM3(IEA);"
goa+dep	GO:0000004	biological_process unknown	"NME1(IEA);NME2(IEA);"
goa+dep	GO:0030001	metal ion transport	"HMGCS1(NAS);LRP2(TAS);"
goa+dep	GO:0007242	intracellular signaling cascade	"ATP7B(IEA);NME1(IDA);NME2(IEA);"
goa+dep	GO:0009653	morphogenesis	"LRP2(TAS);"
goa+dep	GO:0006241	CTP biosynthesis	"CBX1(IEA);"
goa+dep	GO:0008643	carbohydrate transport	"NUTF2(IEA);"
goa+dep	GO:0006898	receptor mediated endocytosis	"SOCS2(NAS);"
goa+dep	GO:0007275	development	"SOCS2(ISS);"
goa+dep	GO:0007010	cytoskeleton organization and biogenesis	"PAICS(TAS);"
goa+dep	GO:0009966	regulation of signal transduction	"SON(IEA);"
goa+dep	GO:0006355	regulation of transcription, DNA-dependent	"NME1(IEA);NME1(NAS);NME2(TAS);"
goa+dep	GO:0006825	copper ion transport	"HSPCA(ND);ODC1(ND);TRIP6(ND);"
goa+dep	GO:0006189	'de novo' IMP biosynthesis	"NDUFV1(IEA);"
goa+dep	GO:0006446	regulation of translational initiation	"IVNS1ABP(TAS);"
goa+dep	GO:0050819	negative regulation of coagulation	"NME1(IEA);NME2(IEA);"
goa+dep	GO:0006383	transcription from Pol III promoter	"FN1(IEA);FN1(NAS);"
goa	GO:0009611	response to wounding	"FN1(NAS);"	
goa	GO:0008629	induction of apoptosis by intracellular signals	"CDKN1A(TAS);"	
goa	GO:0007089	traversing start control point of mitotic cell cycle	"CDC2(NR);"	
goa	GO:0006555	methionine metabolism	"SMS(TAS);"	
goa	GO:0006100	tricarboxylic acid cycle intermediate metabolism	"LDHB(IEA);"	
goa	GO:0009142	nucleoside triphosphate biosynthesis	"LDHB(TAS);"	
pub+dep	GO:0009116	nucleoside metabolism		"SLC2A3(0.0070755580783643);"
pub+dep	GO:0008078	mesoderm cell migration		"FN1(9.0725372822707e-06);"
pub+dep	GO:0006672	ceramide metabolism		"SMS(1.03327792506234e-05);"
pub+dep	GO:0006002	fructose 6-phosphate metabolism		"SMS(2.43458328412709e-50);"
pub+dep	GO:0007509	mesoderm migration		"FN1(0.000227496273386038);"
pub+dep	GO:0007492	endoderm development		"LAMB1(9.73071634296354e-10);"
pub+dep	GO:0030036	actin cytoskeleton organization and biogenesis		"TRIP6(1.73744842001451e-11);"
pub+dep	GO:0006364	rRNA processing		"NME1(0.000198097628224842);"
pub+dep	GO:0007157	heterophilic cell adhesion		"TAGLN(0.00647420071479162);"
pub+dep	GO:0009408	response to heat		"HSPCA(1.64141996080992e-12);"
pub+dep	GO:0007140	male meiosis		"CBX1(7.09506978738861e-10);"
pub+dep	GO:0018987	osmoregulation		"SON(0.00487784592749647);"
pub+dep	GO:0007059	chromosome segregation		"STK6(2.84705159145042e-17);TOP2A(2.58113633056779e-05);"
pub+dep	GO:0006269	DNA replication, synthesis of RNA primer		"NME1(0.000519903623069055);"
pub+dep	GO:0045004	DNA replication proofreading		"CDC2(0.00459032782383671);"
pub+dep	GO:0006000	fructose metabolism		"SMS(1.69641078427008e-06);"
pub+dep	GO:0008645	hexose transport		"SLC2A3(6.26898886722664e-18);"
pub+dep	GO:0007143	female meiosis		"CBX1(1.2337931831845e-05);"
pub+dep	GO:0042117	monocyte activation		"NAP1L4(9.84134350623035e-05);"
pub+dep	GO:0007346	regulation of mitotic cell cycle		"CDC2(0.00323056240515191);"
pub+dep	GO:0007016	cytoskeletal anchoring		"SLC2A3(0.000291900285951197);"
pub+dep	GO:0042127	regulation of cell proliferation		"AKAP2(0.000404588138173673);"
pub+dep	GO:0009988	cell-cell recognition		"HMGB1(1.56310534280877e-05);"
pub+dep	GO:0017157	regulation of exocytosis		"SON(0.00337900439628917);"
pub+dep	GO:0030333	antigen processing		"HSPA9B(0.00135924822291647);"
pub+dep	GO:0000105	histidine biosynthesis		"PAICS(3.33599348507078e-33);"
pub+dep	GO:0000209	protein polyubiquitination		"HSPCA(6.34651056654941e-08);"
pub+dep	GO:0006323	DNA packaging		"CBX1(4.72075363201771e-05);NAP1L4(4.41946155072739e-05);"
pub+dep	GO:0007093	mitotic checkpoint		"CDC2(0.000275429881964819);"
pub+dep	GO:0016481	negative regulation of transcription		"SOCS2(6.3637811595024e-08);"
pub+dep	GO:0006461	protein complex assembly		"HMGB1(0.000445671483524067);"
pub+dep	GO:0016192	vesicle-mediated transport		"SLC2A3(1.66250476851004e-06);SLC2A3(2.52388272505428e-27);"
pub+dep	GO:0006144	purine base metabolism		"PAICS(1.71817266574461e-12);"
pub+dep	GO:0006041	glucosamine metabolism		"SLC2A3(0.000414373634958553);"
pub+dep	GO:0015768	maltose transport		"SLC2A3(1.30173607983374e-05);"
pub+dep	GO:0045058	T-cell selection		"LDHB(0.00623072191117968);"
pub+dep	GO:0008215	spermine metabolism		"SMS(8.54306903174751e-13);"
pub+dep	GO:0040007	growth		"ACAT2(1e-250);AKAP2(1e-250);ANXA5(1e-250);ATP7B(1e-250);CBX1(1e-250);CDC2(1e-250);CDKN1A(1e-250);EIF3S2(1e-250);FN1(1e-250);HMGA2(1e-250);HMGB1(1e-250);HMGCS1(1e-250);HSPA9B(1e-250);HSPCA(1e-250);KRT18(1e-250);KRT8(1e-250);LDHB(1e-250);LRP2(1e-250);MCM3(1e-250);NAP1L4(1e-250);NME1(1e-250);NME2(1e-250);NS1-BP(1e-250);NUTF2(1e-250);ODC1(1e-250);PAICS(1e-250);SLC2A3(1e-250);SMS(1e-250);SOCS2(1e-250);SON(1e-250);TAGLN(1e-250);TOP2A(1e-250);TRIP6(1e-250);"
pub+dep	GO:0030103	vasopressin secretion		"SON(0.00120926358121734);"
pub+dep	GO:0007095	mitotic G2 checkpoint		"CDC2(1.75827362462463e-27);"
pub+dep	GO:0045109	intermediate filament organization		"KRT18(3.08844366603433e-05);KRT8(1.87801686345999e-18);"
pub+dep	GO:0006917	induction of apoptosis		"ANXA5(2.32935410403659e-65);CDC2(2.14799504072969e-07);CDKN1A(4.5620800086822e-08);CDKN1A(5.444743288949e-07);"
pub+dep	GO:0042074	cell migration during gastrulation		"FN1(6.82783364815751e-15);"
pub+dep	GO:0006605	protein targeting		"AKAP2(0.00234771362970905);STK6(0.000956342399621274);"
pub+dep	GO:0007165	signal transduction		"SOCS2(8.57238478717966e-05);"
pub+dep	GO:0006915	apoptosis		"ANXA5(4.43347118107711e-202);"
pub+dep	GO:0000075	cell cycle checkpoint		"CDC2(1.22308905670371e-07);CDKN1A(7.0545816218542e-08);EIF3S2(0.000645280346901635);"
pub+dep	GO:0006979	response to oxidative stress		"HSPA9B(6.35213165012555e-06);"
pub+dep	GO:0009314	response to radiation		"CDKN1A(0.0025739558510641);"
pub+dep	GO:0007156	homophilic cell adhesion		"KRT8(0.00725109766160998);"
pub+dep	GO:0016322	neuronal remodeling		"SON(5.59835668386701e-05);"
pub+dep	GO:0045926	negative regulation of growth		"CDKN1A(0.00632929612471414);"
pub+dep	GO:0006970	response to osmotic stress		"EIF3S2(1.42716857431436e-12);SMS(0.000627167728549246);"
pub+dep	GO:0007229	integrin-mediated signaling pathway		"FN1(5.12235222795687e-08);"
pub+dep	GO:0030308	negative regulation of cell growth		"CDKN1A(6.25768330750175e-07);"
pub+dep	GO:0017121	phospholipid scrambling		"ANXA5(7.6531308860224e-29);"
pub+dep	GO:0000074	regulation of cell cycle		"CDC2(2.08927458708545e-15);CDC2(3.24063885462274e-41);CDKN1A(0.000116019538428599);CDKN1A(5.88403577246008e-19);HSPA9B(5.51482164290983e-05);MCM3(0.00878882544947549);NME1(5.1388747612009e-11);TOP2A(8.26732360990538e-05);"
pub+dep	GO:0006927	programmed cell death, transformed cells		"ANXA5(0.00105273263486671);FN1(0.00539554228773106);"
pub+dep	GO:0006168	adenine salvage		"PAICS(4.77031210272006e-06);"
pub+dep	GO:0006926	programmed cell death, virus-infected cells		"ANXA5(4.46961474602622e-13);"
pub+dep	GO:0009165	nucleotide biosynthesis		"PAICS(1.66751100593298e-07);"
pub+dep	GO:0006342	chromatin silencing		"CBX1(2.4855004508306e-05);"
pub+dep	GO:0000398	nuclear mRNA splicing, via spliceosome		"AKAP2(0.00175126655678929);"
pub+dep	GO:0001719	inhibition of caspase activation		"ANXA5(0.00230057756014518);"
pub+dep	GO:0007052	mitotic spindle assembly		"NUTF2(3.22833647496643e-05);"
pub+dep	GO:0007132	meiotic metaphase I		"TOP2A(0.000102693748770474);"
pub+dep	GO:0006166	purine ribonucleoside salvage		"PAICS(0.00211882960720274);"
pub+dep	GO:0000070	mitotic sister chromatid segregation		"TOP2A(0.00280953808896788);"
pub+dep	GO:0006897	endocytosis		"LRP2(1.29597432857932e-10);"
pub+dep	GO:0006968	cellular defense response		"HSPA9B(1.18195333913182e-07);"
pub+dep	GO:0019236	response to pheromone		"HSPA9B(0.00226104837072488);"
pub+dep	GO:0015755	fructose transport		"SLC2A3(6.82692507898143e-47);"
pub	GO:0019760	glucosinolate metabolism		"HSPCA(1.99491326598579e-06);"
pub	GO:0042593	glucose homeostasis		"ACAT2(6.52921785195541e-08);"
pub	GO:0030185	nitric oxide transport		"PAICS(2.61740733233485e-09);"
pub	GO:0008610	lipid biosynthesis		"HMGCS1(6.57751812753497e-26);"
pub	GO:0006006	glucose metabolism		"CDC2(1.47915942355456e-63);"
pub	GO:0045599	negative regulation of adipocyte differentiation		"SLC2A3(7.5072532861949e-19);"
pub	GO:0000374	Group III intron splicing		"FN1(5.52186838136733e-10);"
pub	GO:0019985	bypass DNA synthesis		"ANXA5(0.00019954692702309);"
pub	GO:0019693	ribose phosphate metabolism		"AKAP2(0.00175126655678929);"
pub	GO:0019321	pentose metabolism		"HMGB1(0.000998803918603153);"
pub	GO:0046099	guanine biosynthesis		"SLC2A3(1.21655670659024e-46);"
pub	GO:0007077	mitotic nuclear envelope disassembly		"SLC2A3(3.42620771753719e-07);"
pub	GO:0042325	regulation of phosphorylation		"SLC2A3(0.0053114488814847);"
pub	GO:0000278	mitotic cell cycle		"PAICS(0.0091417853651473);"
pub	GO:0009300	antisense RNA transcription		"CDC2(0.000456510598371408);"
pub	GO:0007405	neuroblast proliferation		"SMS(0.00315389797838612);"
pub	GO:0019359	nicotinamide nucleotide biosynthesis		"CDC2(0.000306400819680501);"
pub	GO:0010050	vegetative phase change		"CBX1(2.43865724515565e-08);"
pub	GO:0018342	protein prenylation		"SOCS2(8.94689011971427e-05);"
pub	GO:0030488	tRNA methylation		"LAMB1(1.57756421682096e-08);"
pub	GO:0009627	systemic acquired resistance		"HSPA9B(1.09454685648561e-224);HSPCA(1.62133402788144e-68);"
pub	GO:0000076	DNA replication checkpoint		"HSPCA(1.08373224228872e-16);"
pub	GO:0001694	histamine biosynthesis		"HMGA2(9.12966649046633e-09);"
pub	GO:0006913	nucleocytoplasmic transport		"SLC2A3(0.00455074101930085);"
pub	GO:0007291	sperm individualization		"PAICS(2.99053842869499e-39);"
pub	GO:0045026	plasma membrane fusion		"HSPCA(4.73845151509367e-06);"
pub	GO:0009447	putrescine catabolism		"TAGLN(1.8510050609433e-36);"
pub	GO:0009267	cellular response to starvation		"HMGB1(0.00208866971412426);"
pub	GO:0045580	regulation of T-cell differentiation		"HSPA9B(7.89646513915753e-05);"
pub	GO:0009259	ribonucleotide metabolism		"NME1(0.00401304240342412);"
pub	GO:0006925	programmed cell death, inflammatory cells		"SOCS2(0.00114061184605236);"
pub	GO:0008315	meiotic G2/MI transition		"EIF3S2(5.94878744446348e-10);"
pub	GO:0042493	response to drug		"PAICS(0.00367098428686069);"
pub	GO:0000373	Group II intron splicing		"NUTF2(3.84389571388109e-57);"
pub	GO:0007280	pole cell migration		"HSPCA(5.39309802417845e-08);"
pub	GO:0006986	response to unfolded protein		"SLC2A3(0.00450024784420157);"
pub	GO:0006593	ornithine catabolism		"HMGB1(6.35690700949788e-11);"
pub	GO:0042149	cellular response to glucose starvation		"ODC1(1e-250);"
pub	GO:0007133	meiotic anaphase I		"PAICS(6.85484873504497e-08);"
pub	GO:0006177	GMP biosynthesis		"SOCS2(2.77306648034997e-16);"
pub	GO:0006163	purine nucleotide metabolism		"PAICS(2.30748502452472e-11);"
pub	GO:0006684	sphingomyelin metabolism		"HMGB1(0.00907269552930702);"
pub	GO:0009435	NAD biosynthesis		"ANXA5(0.00227901223311735);"
pub	GO:0006169	adenosine salvage		"CDC2(0.00250228153680673);"
pub	GO:0000725	recombinational repair		"CDC2(1.58008181390938e-139);"
pub	GO:0000394	RNA splicing, via endonucleolytic cleavage and ligation		"TOP2A(0.00149749129979548);"
pub	GO:0015943	formate biosynthesis		"KRT8(1.22126768664693e-08);"
pub	GO:0009260	ribonucleotide biosynthesis		"AKAP2(0.00175126655678929);"
pub	GO:0000280	nuclear division		"CBX1(4.57110369138841e-14);"
pub	GO:0019264	glycine biosynthesis from serine		"FN1(0.00154020093669326);"
pub	GO:0045466	R7 differentiation		"TAGLN(0.00842738377463516);"
pub	GO:0009693	ethylene biosynthesis		"HSPCA(4.88155818260028e-45);"
pub	GO:0016572	histone phosphorylation		"NME1(1e-250);NME2(1.78800366549202e-77);"
pub	GO:0030262	apoptotic nuclear changes		"ODC1(1e-250);"
pub	GO:0015901	cycloheximide transport		"PAICS(2.54603888486172e-64);"
pub	GO:0019395	fatty acid oxidation		"TOP2A(6.50619824332671e-12);"
pub	GO:0030044	actin filament stabilization		"PAICS(1.67124964524161e-05);"
pub	GO:0006591	ornithine metabolism		"PAICS(1.71817266574461e-12);PAICS(2.11326374321846e-06);"
pub	GO:0042451	purine nucleoside biosynthesis		"SMS(3.7038248910565e-07);"
pub	GO:0008156	negative regulation of DNA replication		"PAICS(6.27822938786116e-06);"
pub	GO:0006922	cleavage of lamin		"ANXA5(0.000266109325454351);"
pub	GO:0007136	meiotic prophase II		"PAICS(2.89644641581776e-07);"
pub	GO:0046039	GTP metabolism		"HMGA2(0.00421340315651692);"
pub	GO:0042026	protein refolding		"AKAP2(0.00175126655678929);"
pub	GO:0005986	sucrose biosynthesis		"PAICS(7.12188716452265e-11);"
pub	GO:0045500	sevenless signaling pathway		"HMGB1(0.00263439467254014);"
pub	GO:0001502	cartilage condensation		"HSPCA(1.45276052208829e-34);"
pub	GO:0007524	adult visceral muscle development		"PAICS(4.82916448643725e-111);"
pub	GO:0000067	DNA replication and chromosome cycle		"TAGLN(0.000123378413122589);"
pub	GO:0018343	protein farnesylation		"FN1(5.80974496464258e-07);HMGB1(0.00985714035263007);"
pub	GO:0042133	neurotransmitter metabolism		"MCM3(1.06959057569642e-05);"
pub	GO:0006264	mitochondrial DNA replication		"TAGLN(0.00933076260382004);"
pub	GO:0042616	paclitaxel metabolism		"CBX1(0.00205734131570358);"
pub	GO:0046103	inosine biosynthesis		"PAICS(2.21126181486684e-20);"
pub	GO:0046467	membrane lipid biosynthesis		"HMGB1(1.59871113691902e-23);"
pub	GO:0042506	tyrosine phosphorylation of Stat5 protein		"NDUFV1(0.000146492188108299);"
pub	GO:0046452	dihydrofolate metabolism		"HSPCA(0.000142696263011837);"
pub	GO:0019373	epoxygenase P450 pathway		"EIF3S2(9.0502757308026e-202);"
pub	GO:0009152	purine ribonucleotide biosynthesis		"KRT18(3.26422883453494e-10);KRT8(2.15492460565465e-06);KRT8(5.13920920791798e-09);TAGLN(1.57831333567942e-08);"
pub	GO:0045112	integrin biosynthesis		"SOCS2(0.000714296770811116);"
pub	GO:0042692	muscle cell differentiation		"NDUFV1(1.58418479612801e-153);"
pub	GO:0042098	T-cell proliferation		"CDC2(6.67145129675353e-21);NAP1L4(7.50545092244821e-06);"
pub	GO:0045056	transcytosis		"SOCS2(8.94689011971427e-05);"
pub	GO:0001649	osteoblast differentiation		"ANXA5(0.00587402453180143);KRT18(0.00328936634880977);"
pub	GO:0006165	nucleoside diphosphate phosphorylation		"CBX1(0.000588180810973623);"
pub	GO:0006172	ADP biosynthesis		"SLC2A3(0.000193569438656917);"
pub	GO:0042418	epinephrine biosynthesis		"TAGLN(0.000636977929422823);"
pub	GO:0009163	nucleoside biosynthesis		"NAP1L4(1.58477128106671e-05);"
pub	GO:0009257	10-formyltetrahydrofolate biosynthesis		"PAICS(5.18027020638784e-06);"
pub	GO:0001755	neural crest cell migration		"SLC2A3(5.86650515555005e-06);"
pub	GO:0010032	meiotic chromosome condensation		"TAGLN(1.41888481950656e-22);"
pub	GO:0006756	AMP phosphorylation		"SMS(1.19522768314754e-22);"
pub	GO:0005985	sucrose metabolism		"ODC1(6.19026811357604e-54);"
pub	GO:0007083	mitotic chromosome decondensation		"PAICS(1.46646904177922e-12);"
pub	GO:0045682	regulation of epidermal differentiation		"MCM3(1.34368680708298e-13);"
pub	GO:0042353	fucose biosynthesis		"CDKN1A(0.0073448881977114);"
pub	GO:0009445	putrescine metabolism		"KRT18(0.00249522694568417);KRT8(1.85974249388628e-10);"
pub	GO:0006919	caspase activation		"ANXA5(1.29771926065295e-86);"
pub	GO:0009853	photorespiration		"TOP2A(4.16948808441183e-20);"
pub	GO:0019641	Embden-Meyerhof pathway		"LRP2(0.00223077789776997);"
pub	GO:0018955	phenanthrene metabolism		"HSPCA(2.20537375135273e-05);"
pub	GO:0000372	Group I intron splicing		"PAICS(0.00115337387723206);"
pub	GO:0048041	focal adhesion formation		"HSPCA(0.00918867576284004);HSPCA(4.88155818260028e-45);"
pub	GO:0009850	auxin metabolism		"SMS(5.43062426008023e-77);"
pub	GO:0006312	mitotic recombination		"HSPCA(7.02205214403238e-11);"
pub	GO:0046339	diacylglycerol metabolism		"HSPCA(2.68051916342315e-40);"
pub	GO:0007162	negative regulation of cell adhesion		"FN1(0.00539044394365367);"
pub	GO:0006275	regulation of DNA replication		"CBX1(1.33783912503037e-40);"
pub	GO:0042617	paclitaxel biosynthesis		"TAGLN(2.89093525661005e-162);"
pub	GO:0008038	neuronal cell recognition		"CDC2(0.000247025975675719);"
pub	GO:0006309	DNA fragmentation during apoptosis		"NUTF2(1.28194590593489e-07);"
pub	GO:0006598	polyamine catabolism		"HSPA9B(0.00892191722631976);"
pub	GO:0008291	acetylcholine metabolism		"NME1(0.00191891928536073);TOP2A(1.96539206316634e-10);"
pub	GO:0045213	neurotransmitter receptor metabolism		"CDC2(0.00134547740815893);CDKN1A(0.00115381850832871);TOP2A(4.39045401667803e-10);"
pub	GO:0007403	glial cell fate determination		"PAICS(6.27822938786116e-06);"
pub	GO:0046323	glucose import		"HMGCS1(1e-250);"
pub	GO:0009119	ribonucleoside metabolism		"HMGB1(0.00453838761023879);"
pub	GO:0016576	histone dephosphorylation		"NS1-BP(0.000436125363254985);"
pub	GO:0006109	regulation of carbohydrate metabolism		"LRP2(1.30454854675673e-07);"
pub	GO:0030264	nuclear fragmentation		"SOCS2(3.10268617286465e-62);"
pub	GO:0007522	visceral muscle development		"TAGLN(2.24099438740158e-21);"
pub	GO:0015750	pentose transport		"HSPCA(0.000177690951003441);"
pub	GO:0046782	regulation of viral transcription		"PAICS(0.00124665274456795);"
pub	GO:0007576	nucleolar fragmentation		"KRT18(1.91432265750353e-10);KRT18(1e-250);KRT8(0.000794767528902543);KRT8(1e-250);"
pub	GO:0015770	sucrose transport		"LDHB(0.00279563699299055);"
pub	GO:0012501	programmed cell death		"ANXA5(3.63602769532967e-05);"
pub	GO:0042278	purine nucleoside metabolism		"PAICS(0.00592010357789739);"
pub	GO:0005982	starch metabolism		"STK6(8.06329467707147e-60);"
pub	GO:0007098	centrosome cycle		"PAICS(3.82043160522799e-213);"
pub	GO:0046036	CTP metabolism		"HMGB1(2.59051745871337e-75);"
pub	GO:0046084	adenine biosynthesis		"FN1(0.000112387809979635);"
pub	GO:0046040	IMP metabolism		"TAGLN(1.6345047814983e-49);"
pub	GO:0007084	mitotic nuclear envelope reassembly		"LDHB(0.00931164412425516);"
pub	GO:0045596	negative regulation of cell differentiation		"SOCS2(0.000858131474083228);"
pub	GO:0045132	meiotic chromosome segregation		"ATP7B(2.0466117239671e-21);"
pub	GO:0015979	photosynthesis		"HMGB1(0.000588116594184599);LAMB1(0.00870325214694261);STK6(6.16971997082715e-07);"
pub	GO:0030174	DNA replication licensing		"LRP2(5.120589280475e-09);"
pub	GO:0009414	response to water deprivation		"EIF3S2(0.000381900411316132);"
pub	GO:0046108	uridine metabolism		"LAMB1(2.37020595409395e-22);"
pub	GO:0006761	dihydrofolate biosynthesis		"NME1(1.69501675032085e-130);NME2(2.57662372441426e-46);"
pub	GO:0006279	premeiotic DNA synthesis		"PAICS(6.85484873504497e-08);"
pub	GO:0045069	regulation of viral genome replication		"ATP7B(4.01596679152317e-06);"
pub	GO:0006633	fatty acid biosynthesis		"PAICS(0.00348104271851942);"
pub	GO:0000730	DNA recombinase assembly		"PAICS(4.13780682318697e-25);"
pub	GO:0019222	regulation of metabolism		"PAICS(0.000691967580865968);"
pub	GO:0030389	fructosamine metabolism		"FN1(1.37436838866615e-11);"
pub	GO:0006188	IMP biosynthesis		"LAMB1(0.0079548829399665);"
pub	GO:0042421	norepinephrine biosynthesis		"CDC2(0.000340091786027181);"
pub	GO:0045444	adipocyte differentiation		"CBX1(2.50848860101166e-24);CDC2(0.00163944242902806);TOP2A(8.62843835800751e-10);"
pub	GO:0019220	regulation of phosphate metabolism		"PAICS(0.00209860415573975);"
pub	GO:0015994	chlorophyll metabolism		"SMS(1.05017284449786e-112);"
pub	GO:0006734	NADH metabolism		"CDC2(4.17343459010246e-09);"
pub	GO:0009835	ripening		"KRT8(1.29117828318865e-05);"
pub	GO:0042326	negative regulation of phosphorylation		"SLC2A3(1.76101842615602e-11);"
pub	GO:0008053	mitochondrial fusion		"SON(1.40632239294238e-25);"
pub	GO:0016482	cytoplasmic transport		"HSPCA(1.70017388730636e-67);"
pub	GO:0007041	lysosomal transport		"ODC1(8.33459062907391e-110);"
pub	GO:0019050	viral inhibition of apoptosis		"ANXA5(4.11697711397805e-33);"
pub	GO:0016556	mRNA modification		"SMS(1.72190293973248e-06);"
pub	GO:0019088	viral immortalization		"SON(1e-250);"
pub	GO:0016458	gene silencing		"LDHB(7.61495609747737e-07);"
pub	GO:0016238	chaperone-mediated autophagy		"SMS(7.01047750789797e-19);"
pub	GO:0006800	oxygen and reactive oxygen species metabolism		"CDC2(1.65273750435313e-05);"
pub	GO:0009150	purine ribonucleotide metabolism		"NS1-BP(0.000373583554206374);"
