# Supplementary material for: Combining evidence, biomedical literature and statistical dependence: new insights for functional annotation of gene sets
Source: BMC Bioinformatics. 2006 May 4;7:241. doi: 10.1186/1471-2105-7-241 (PMC1482722; doi:10.1186/1471-2105-7-241)
Supplement: Additional File 11 — LocusLink IDs, symbols, aliases and names of the down regulated genes. [file 1471-2105-7-241-S11.txt]

LLid	Symbol	Alias1	Alias2	Name1 Name2
3157	HMGCS1	HMGCS		3-hydroxy-3-methylglutaryl-Coenzyme A synthase 1 (soluble)
11217	AKAP2	PRKA2	AKAP-KL	A kinase (PRKA) anchor protein 2
11217	AKAP2	PRKA2	KIAA0920	A kinase (PRKA) anchor protein 2
11217	AKAP2	PRKA2	DKFZp564L0716	A kinase (PRKA) anchor protein 2
11217	AKAP2	PRKA2	HGNC:9374	A kinase (PRKA) anchor protein 2
39	ACAT2			acetyl-Coenzyme A acetyltransferase 2 (acetoacetyl Coenzyme A thiolase)
308	ANXA5	ENX2		annexin A5
308	ANXA5	ANX5		annexin A5
540	ATP7B	WND		ATPase, Cu++ transporting, beta polypeptide (Wilson disease)
983	CDC2			cell division cycle 2, G1 to S and G2 to M
10951	CBX1		HP1Hs-beta	chromobox homolog 1 (HP1 beta homolog Drosophila )	chromobox homolog 1 (Drosophila HP1 beta)
10951	CBX1		M31	chromobox homolog 1 (HP1 beta homolog Drosophila )	chromobox homolog 1 (Drosophila HP1 beta)
10951	CBX1		MOD1	chromobox homolog 1 (HP1 beta homolog Drosophila )	chromobox homolog 1 (Drosophila HP1 beta)
10951	CBX1		CBX	chromobox homolog 1 (HP1 beta homolog Drosophila )	chromobox homolog 1 (Drosophila HP1 beta)
10951	CBX1		HP1-BETA	chromobox homolog 1 (HP1 beta homolog Drosophila )	chromobox homolog 1 (Drosophila HP1 beta)
1026	CDKN1A	CDKN1	P21	cyclin-dependent kinase inhibitor 1A (p21, Cip1)
1026	CDKN1A	CDKN1	CIP1	cyclin-dependent kinase inhibitor 1A (p21, Cip1)
1026	CDKN1A	CDKN1	WAF1	cyclin-dependent kinase inhibitor 1A (p21, Cip1)
1026	CDKN1A	CDKN1	SDI1	cyclin-dependent kinase inhibitor 1A (p21, Cip1)
1026	CDKN1A	CDKN1	CAP20	cyclin-dependent kinase inhibitor 1A (p21, Cip1)
8668	EIF3S2		TRIP-1	eukaryotic translation initiation factor 3, subunit 2 beta, 36kDa	eukaryotic translation initiation factor 3, subunit 2 (beta, 36kD)
8668	EIF3S2		eIF3-beta	eukaryotic translation initiation factor 3, subunit 2 beta, 36kDa	eukaryotic translation initiation factor 3, subunit 2 (beta, 36kD)
8668	EIF3S2		eIF3-p36	eukaryotic translation initiation factor 3, subunit 2 beta, 36kDa	eukaryotic translation initiation factor 3, subunit 2 (beta, 36kD)
1974	EIF4A2	EIF4F	DDX2B	eukaryotic translation initiation factor 4A, isoform 2
1974	EIF4A2	EIF4F	EIF4A	eukaryotic translation initiation factor 4A, isoform 2
1974	EIF4A2	EIF4F	BM-010	eukaryotic translation initiation factor 4A, isoform 2
2335	FN1			fibronectin 1
3313	HSPA9B	HSPA9	GRP75	heat shock 70kDa protein 9B (mortalin-2)	heat shock 70kD protein 9B (mortalin-2)
3313	HSPA9B	HSPA9	PBP74	heat shock 70kDa protein 9B (mortalin-2)	heat shock 70kD protein 9B (mortalin-2)
3313	HSPA9B	HSPA9	mot-2	heat shock 70kDa protein 9B (mortalin-2)	heat shock 70kD protein 9B (mortalin-2)
3313	HSPA9B	HSPA9	mthsp75	heat shock 70kDa protein 9B (mortalin-2)	heat shock 70kD protein 9B (mortalin-2)
3320	HSPCA	HSPC1	Hsp89	heat shock 90kDa protein 1, alpha	heat shock 90kD protein 1, alpha
3320	HSPCA	HSPC1	Hsp90	heat shock 90kDa protein 1, alpha	heat shock 90kD protein 1, alpha
3320	HSPCA	HSPC1	FLJ31884	heat shock 90kDa protein 1, alpha	heat shock 90kD protein 1, alpha
3146	HMGB1	HMG1	HMG3	high-mobility group box 1	high-mobility group (nonhistone chromosomal) protein 1
3146	HMGB1	HMG1	HMGB1	high-mobility group box 1	high-mobility group (nonhistone chromosomal) protein 1
3146	HMGB1	HMG1	SBP-1	high-mobility group box 1	high-mobility group (nonhistone chromosomal) protein 1
8091	HMGA2	HMGIC	BABL	high mobility group AT-hook 2	high-mobility group (nonhistone chromosomal) protein isoform I-C
8091	HMGA2	HMGIC	LIPO	high mobility group AT-hook 2	high-mobility group (nonhistone chromosomal) protein isoform I-C
3875	KRT18			keratin 18
3856	KRT8		CARD2	keratin 8
3856	KRT8		K8	keratin 8
3856	KRT8		CK8	keratin 8
3856	KRT8		CYK8	keratin 8
3856	KRT8		K2C8	keratin 8
3856	KRT8		KO	keratin 8
3945	LDHB			lactate dehydrogenase B
3912	LAMB1			laminin, beta 1
4036	LRP2			low density lipoprotein-related protein 2
4172	MCM3			MCM3 minichromosome maintenance deficient 3 (S. cerevisiae)	minichromosome maintenance deficient (S. cerevisiae) 3
4723	NDUFV1			NADH dehydrogenase (ubiquinone) flavoprotein 1, 51kDa	NADH dehydrogenase (ubiquinone) flavoprotein 1 (51kD)
4830	NME1		NM23	non-metastatic cells 1, protein (NM23A) expressed in
4830	NME1		NM23-H1	non-metastatic cells 1, protein (NM23A) expressed in
4831	NME2		NM23-H2	non-metastatic cells 2, protein (NM23B) expressed in
10625	IVNS1ABP		NS1-BP	influenza virus NS1A binding protein
10625	IVNS1ABP		HSPC068	influenza virus NS1A binding protein
10625	IVNS1ABP		NS-1	influenza virus NS1A binding protein
10625	IVNS1ABP		KIAA0850	influenza virus NS1A binding protein
10625	IVNS1ABP		ND1	influenza virus NS1A binding protein
10204	NUTF2		NTF2	nuclear transport factor 2
10204	NUTF2		PP15	nuclear transport factor 2
4676	NAP1L4		NAP2	nucleosome assembly protein 1-like 4
4953	ODC1			ornithine decarboxylase 1
10606	PAICS	PAIS	ADE2H1	phosphoribosylaminoimidazole carboxylase, phosphoribosylaminoimidazole succinocarboxamide synthetase
10606	PAICS	PAIS	AIRC	phosphoribosylaminoimidazole carboxylase, phosphoribosylaminoimidazole succinocarboxamide synthetase
6790	STK6			serine/threonine kinase 6
6515	SLC2A3	GLUT3		solute carrier family 2 (facilitated glucose transporter), member 3
6651	SON	C21orf50	DBP-5	SON DNA binding protein
6651	SON	C21orf50	NREBP	SON DNA binding protein
6651	SON	C21orf50	KIAA1019	SON DNA binding protein
6651	SON	C21orf50	HGNC:1292	SON DNA binding protein
6611	SMS		SPMSY	spermine synthase
6611	SMS		SpS	spermine synthase
6611	SMS		SRS	spermine synthase
6611	SMS		MRSR	spermine synthase
8835	SOCS2		STATI2	suppressor of cytokine signaling 2
8835	SOCS2		SSI2	suppressor of cytokine signaling 2
8835	SOCS2		SOCS-2	suppressor of cytokine signaling 2
8835	SOCS2		SSI-2	suppressor of cytokine signaling 2
8835	SOCS2		CIS2	suppressor of cytokine signaling 2
8835	SOCS2		Cish2	suppressor of cytokine signaling 2
7205	TRIP6			thyroid hormone receptor interactor 6
7153	TOP2A	TOP2		topoisomerase (DNA) II alpha 170kDa	topoisomerase (DNA) II alpha (170kD)
6876	TAGLN		SM22	transgelin
6876	TAGLN		WS3-10	transgelin
6876	TAGLN		TAGLN1	transgelin
